# Supplementary material for: Engineering of acyl ligase domain in non-ribosomal peptide synthetases to change fatty acid moieties of lipopeptides
Source: Commun Chem. 2025 Jan 21;8:17. doi: 10.1038/s42004-024-01379-w (PMC11751314; doi:10.1038/s42004-024-01379-w)
Supplement: Supplementary file 4 — Supplementary Data 1 [file 42004_2024_1379_MOESM4_ESM.xlsx]

## Sheet: Table S4
	Supplementary Data 1
	Primers used in this study.
	3-1. Primers used in construction of BL043
	Fragment name	Primer name	Primer sequence (5' - 3')
	upstream homologous arm of the mycosubtilin operon	mycU-f1	ACGGTCAGCTCTCTATCCGGGTACG
		mycU-erm-r	GGGGAAATGTGCGCGGAACCCCTATTTGTTTAGCTCCCTCCAATCTTTTCGAACG
	erythromycin resistance cassette	erm-f	AACAAATAGGGGTTCCGCGCA
		erm-r	GGGTTATTGTCTCATGAGCGGATAC
	promoter region of rplGB	PrplGB-erm-f	AATATGTATCCGCTCATGAGACAATAACCCATATATTTATGAAAAAGTCACTCTATGAGAAGAACG
		PrplGB-fenF-r	TCCCGGAAATAAAAAGGCAAGATTATTCATAAACATATCCTCCAAAGTAACAGGTTTATTTCG
	downstream homologous arm of the mycosubtilin operon promoter	fenF-f	ATGAATAATCTTGCCTTTTTATTTCCGG
		fenF6633-r1	CGAGTTCTTCTGCCGAAAGCTCAAC
	fused fragment for BL043	mycU-f2	CAAATCGCTGTCATCTTGGCAAGTC
		fenF-r2	TCGTCAGGTTGGAATAGGTCTTTGC
	3-2. Primers used in pheS* insertion
	Fragment name	Primer name	Primer sequence (5' - 3')
	upstream homologous arm of sigF	sigFU-f1	AAAAGGCGAGGATATGAACGATGTG
		sigFU-pheS2-r	CAGTGCCGAATAGTCTGGACTGGGGTGCACAACCTCCACATCCATAACAAATCTC
	downstream homologous arm of sigF	sigFD-spec-f	GGATTTTTTCGGAAGGATACTACATCCTGGCATACGGATGGCTAGTCTGCAGTGC
		sigFD-r1	TCCCAATCACGATGGCCATTAACAG
	spectinomycin resistance cassette	spec-f	TCGAGTTCAAAAATTATATGGAGATCTG
		spec-T-tag-r	CCAGGATGTAGTATCCTTCCGAAAAAATCCCGCCGCTGGCGGGATTTTAATCGAGGTTATTGCAATAAAATTAGCC
	pheS* cassette	pheS2-f	GTGCACCCCAGTCCAGACTATTCGG
		pheS2-spec-r	TACAGATCTCCATATAATTTTTGAACTCGATGCTGTCCCATGTCATTTCCTCCTTTTTC
	fused fragment for pheS* insertion	sigFU-f2	AAAAAGGATGGAGAAGTACTCGCTG
		sigFD-r2	CTCTGTAAGAGCAGCCGCTAGCATC
	3-3. Primers used in construction of BL063
	Fragment name	Primer name	Primer sequence (5' - 3')
	upstream homologous arm of sigF	sigFU-f1	AAAAGGCGAGGATATGAACGATGTG
		sigFU-FD-r	TTGCACAAAAAAGCTAGCCTGCACTGCAGAAACAAATCTCCTTAATTACAAAGCGC
	downstream homologous arm of sigF	sigFD-f	TCTGCAGTGCAGGCTAGCTTTTTTGTGC
		sigFD-r1	TCCCAATCACGATGGCCATTAACAG
	fused fragment for BL063	sigFU-f2	AAAAAGGATGGAGAAGTACTCGCTG
		sigFD-r2	CTCTGTAAGAGCAGCCGCTAGCATC
	3-4. Primers used in construction of BL082
	Fragment name	Primer name	Primer sequence (5' - 3')
	upstream homologous arm of the sequence of mycAL	fenF-f	ATGAATAATCTTGCCTTTTTATTTCCGG
		mycAU-pheS2-r	CAGTGCCGAATAGTCTGGACTGGGGTGCACAGGTCCCCTCCTGGGCAGCTTTATTTTAAAATC
	pheS* cassette	pheS2-f	GTGCACCCCAGTCCAGACTATTCGG
		pheS2-spec-r	TACAGATCTCCATATAATTTTTGAACTCGATGCTGTCCCATGTCATTTCCTCCTTTTTC
	spectinomycin resistance cassette	spec-f	TCGAGTTCAAAAATTATATGGAGATCTG
		spec-T-tag-r	CCAGGATGTAGTATCCTTCCGAAAAAATCCCGCCGCTGGCGGGATTTTAATCGAGGTTATTGCAATAAAATTAGCC
	downstream homologous arm of the sequence of mycACP	mycAD2-spec-f	GGAAGGATACTACATCCTGGCAACGCAAGCATCGCTATTATCGGGATGTCCCTCAATG
		mycAD2-r1	TCGGTCTTCAGGTGTGAAATCCATC
	fused fragment for BL082	mycAU-f2	TTGTGCTTTGATGGCGATATGACTG
		mycAD2-r2	ATGTTTGCTTTAACAGAGCCGATCG
	3-5. Primers used in construction of BL123
	Fragment name	Primer name	Primer sequence (5' - 3')
	upstream homologous arm of the sequence of mycAL	fenF-f	ATGAATAATCTTGCCTTTTTATTTCCGG
		mycAU-ituAAL-r	TACTAAGGTTTGGAATTGACTGGTATACATAGGTCCCCTCCTGGGCAGCTTTATTTTAAAATC
	ituAL	ituA-check-f	ATGTATACCAGTCAATTCCAAACCTTAG
		ituA-AL-r2	CGTTTCTATCTCATGAATGGGTGTC
	mycACP, and downstream homologous arm of the sequence of mycACP	mycACP-ituAL-f2	GACACCCATTCATGAGATAGAAACGGCATTGCTGTCTATCTTTTCAGAAGTG
		mycAD2-r1	TCGGTCTTCAGGTGTGAAATCCATC
	fused fragment for BL123	mycAU-f2	TTGTGCTTTGATGGCGATATGACTG
		mycAD2-r2	ATGTTTGCTTTAACAGAGCCGATCG
	3-6. Primers used in construction of BL134
	Fragment name	Primer name	Primer sequence (5' - 3')
	upstream homologous arm of the sequence of mycAL, and mycAL	fenF-f	ATGAATAATCTTGCCTTTTTATTTCCGG
		mycA-AL-r	TGTTTCGATTTCATGAATAGGAGTC
	ituACP	mycAL-ituACP-f	GACTCCTATTCATGAAATCGAAACAGAATTGCTGTCTATCTTTTCCGAAG
		mycAD2-ituACP-r	AACATTGAGGGACATCCCGATAATAGCGATATCTTTCGGTGTCACATGGCTTGG
	downstream homologous arm of the sequence of mycACP	mycAD2-f	ATCGCTATTATCGGGATGTCCCTCAATG
		mycAD2-r1	TCGGTCTTCAGGTGTGAAATCCATC
	fused fragment for BL134	mycAU-f2	TTGTGCTTTGATGGCGATATGACTG
		mycAD2-r2	ATGTTTGCTTTAACAGAGCCGATCG
	3-7. Primers used in construction of BL135
	Fragment name	Primer name	Primer sequence (5' - 3')
	upstream homologous arm of the sequence of mycAL	fenF-f	ATGAATAATCTTGCCTTTTTATTTCCGG
		mycAU-ituAAL-r	TACTAAGGTTTGGAATTGACTGGTATACATAGGTCCCCTCCTGGGCAGCTTTATTTTAAAATC
	ituAL-ituACP	ituA-check-f	ATGTATACCAGTCAATTCCAAACCTTAG
		mycAD2-ituACP-r	AACATTGAGGGACATCCCGATAATAGCGATATCTTTCGGTGTCACATGGCTTGG
	downstream homologous arm of the sequence of mycACP	mycAD2-f	ATCGCTATTATCGGGATGTCCCTCAATG
		mycAD2-r1	TCGGTCTTCAGGTGTGAAATCCATC
	fused fragment for BL135	mycAU-f2	TTGTGCTTTGATGGCGATATGACTG
		mycAD2-r2	ATGTTTGCTTTAACAGAGCCGATCG
	3-8. Primers used in construction of BL136
	Fragment name	Primer name	Primer sequence (5' - 3')
	upstream homologous arm of the sequence of mycACP, and region1 derived from mycAL	fenF-f	ATGAATAATCTTGCCTTTTTATTTCCGG
		mycAL1-r	GTTTAAAATATTCCAAATGCGCCATACC
	region2, 3, 4, and 5 derived from ituAL	mycAL1-ituAL2-f	ATGGCGCATTTGGAATATTTTAAACCATCCCTTTCTGATTGCCTCTG
		mycACP-ituAL5-r	CATCACTTCTGAAAAGATAGACAGCAATGCCGTTTCTATCTCATGAATGGGTGTC
	downstream homologous arm of the sequence of mycAL	mycACP-f	GCATTGCTGTCTATCTTTTCAGAAGTGATG
		mycAD2-r1	TCGGTCTTCAGGTGTGAAATCCATC
	fused fragment for BL136	mycAU-f2	TTGTGCTTTGATGGCGATATGACTG
		mycAD2-r2	ATGTTTGCTTTAACAGAGCCGATCG
	3-9. Primers used in construction of BL137
	Fragment name	Primer name	Primer sequence (5' - 3')
	upstream homologous arm of the sequence of mycACP, and region1 and 2 derived from mycAL	fenF-f	ATGAATAATCTTGCCTTTTTATTTCCGG
		mycAL2-r	GAGCCCCATGTCATGGGTTAAGGGC
	region3, 4, and 5 derived from ituAL	mycAL2-ituAL3-f	GCCCTTAACCCATGACATGGGGCTCATCGCCTGCCACCTTGTTCCCTTC
		mycACP-ituAL5-r	CATCACTTCTGAAAAGATAGACAGCAATGCCGTTTCTATCTCATGAATGGGTGTC
	downstream homologous arm of the sequence of mycAL	mycACP-f	GCATTGCTGTCTATCTTTTCAGAAGTGATG
		mycAD2-r1	TCGGTCTTCAGGTGTGAAATCCATC
	fused fragment for BL137	mycAU-f2	TTGTGCTTTGATGGCGATATGACTG
		mycAD2-r2	ATGTTTGCTTTAACAGAGCCGATCG
	3-10. Primers used in construction of BL138
	Fragment name	Primer name	Primer sequence (5' - 3')
	upstream homologous arm of the sequence of mycACP, and region1, 2, and 3 derived from mycAL	fenF-f	ATGAATAATCTTGCCTTTTTATTTCCGG
		mycAL3-r2	ATTTAAGATGGCAGATCGTTTCATATTG
	region4 and 5 derived from ituAL	mycAL3-ituAL4-f2	CAATATGAAACGATCTGCCATCTTAAATGTTTACGGTTTAGCGGAAGCTTCGG
		mycACP-ituAL5-r	CATCACTTCTGAAAAGATAGACAGCAATGCCGTTTCTATCTCATGAATGGGTGTC
	downstream homologous arm of the sequence of mycAL	mycACP-f	GCATTGCTGTCTATCTTTTCAGAAGTGATG
		mycAD2-r1	TCGGTCTTCAGGTGTGAAATCCATC
	fused fragment for BL138	mycAU-f2	TTGTGCTTTGATGGCGATATGACTG
		mycAD2-r2	ATGTTTGCTTTAACAGAGCCGATCG
	3-11. Primers used in construction of BL139
	Fragment name	Primer name	Primer sequence (5' - 3')
	upstream homologous arm of the sequence of mycACP, and region1, 2, 3, and 4 derived from mycAL	fenF-f	ATGAATAATCTTGCCTTTTTATTTCCGG
		mycAL4-r	TTTTCTAATGAAGCCAAGATCTCCCG
	region5 derived from ituAL	mycAL4-ituAL5-f	CGGGAGATCTTGGCTTCATTAGAAAAGGTAACTTAGTCGTAACCGGAAGAG
		mycACP-ituAL5-r	CATCACTTCTGAAAAGATAGACAGCAATGCCGTTTCTATCTCATGAATGGGTGTC
	downstream homologous arm of the sequence of mycAL	mycACP-f	GCATTGCTGTCTATCTTTTCAGAAGTGATG
		mycAD2-r1	TCGGTCTTCAGGTGTGAAATCCATC
	fused fragment for BL139	mycAU-f2	TTGTGCTTTGATGGCGATATGACTG
		mycAD2-r2	ATGTTTGCTTTAACAGAGCCGATCG
	3-12. Primers used in construction of BL083
	Fragment name	Primer name	Primer sequence (5' - 3')
	upstream homologous arm of the mycosubtilin operon	mycU-f1	ACGGTCAGCTCTCTATCCGGGTACG
		mycU-spec-r	TACAGATCTCCATATAATTTTTGAACTCGATAGCTCCCTCCAATCTTTTCGAACG
	spectinomycin resistance cassette	spec-f	TCGAGTTCAAAAATTATATGGAGATCTG
		spec-T-tag-r	CCAGGATGTAGTATCCTTCCGAAAAAATCCCGCCGCTGGCGGGATTTTAATCGAGGTTATTGCAATAAAATTAGCC
	downstream homologous arm of the sequence of mycACP	mycAD2-spec-f	GGATTTTTTCGGAAGGATACTACATCCTGGATCGCTATTATCGGGATGTCCCTCAATG
		mycAD2-r1	TCGGTCTTCAGGTGTGAAATCCATC
	fused fragment for BL083	mycU-f2	CAAATCGCTGTCATCTTGGCAAGTC
		mycAD2-r2	ATGTTTGCTTTAACAGAGCCGATCG
	3-13. Primers used in construction of pUC19-mycU-erm-PrplGB-fenF-ituAL-mycACP-mycAD
	Fragment name	Primer name	Primer sequence (5' - 3')
	upstream homologous arm of the mycosubtilin operon	mycU-f1	ACGGTCAGCTCTCTATCCGGGTACG
		mycU-erm-r	GGGGAAATGTGCGCGGAACCCCTATTTGTTTAGCTCCCTCCAATCTTTTCGAACG
	erythromycin resistance cassette	erm-f	AACAAATAGGGGTTCCGCGCA
		erm-r	GGGTTATTGTCTCATGAGCGGATAC
	promoter region of rplGB	PrplGB-erm-f	AATATGTATCCGCTCATGAGACAATAACCCATATATTTATGAAAAAGTCACTCTATGAGAAGAACG
		PrplGB-fenF-r	TCCCGGAAATAAAAAGGCAAGATTATTCATAAACATATCCTCCAAAGTAACAGGTTTATTTCG
	fenF, and the intergenic region between fenF and mycA	fenF-f	ATGAATAATCTTGCCTTTTTATTTCCGG
		mycAU-ituAAL-r	TACTAAGGTTTGGAATTGACTGGTATACATAGGTCCCCTCCTGGGCAGCTTTATTTTAAAATC
	ituAL	ituA-check-f	ATGTATACCAGTCAATTCCAAACCTTAG
		ituA-AL-r2	CGTTTCTATCTCATGAATGGGTGTC
	mycACP, and the downstream homologous arm of mycACP	mycACP-ituAL-f2	GACACCCATTCATGAGATAGAAACGGCATTGCTGTCTATCTTTTCAGAAGTG
		mycAD2-r1	TCGGTCTTCAGGTGTGAAATCCATC
	fused fragment for insertion	mycU-SI-pUC-f	CGGTACCCGGGGATCCCCGGGCAAATCGCTGTCATCTTGGCAAGTC
		mycAD2-SI-pUC-r	CGACTCTAGAGGATCCCCGGGATGTTTGCTTTAACAGAGCCGATCG
	3-14. Primers used in QuikChange of pUC19-mycU-erm-PrplGB-fenF-ituAL-mycACP-mycAD
	Fragment name	Primer name	Primer sequence (5' - 3')
		RB14 AL2-H1N-f	TGGAATATATTAAATAATCCCTTTCTGATTGCCTCTGA
		RB14 AL2-H1N-r	TCAGAGGCAATCAGAAAGGGATTATTTAATATATTCCA
		RB14 AL2-I5L-f	AATCATCCCTTTCTGCTAGCCTCTGAAAAAGTATTGGA
		RB14 AL2-I5L-r	TCCAATACTTTTTCAGAGGCTAGCAGAAAGGGATGATT
		RB14 AL2-K9T-f	CTGATTGCCTCTGAAACAGTATTGGACAAAATAAAGAA
		RB14 AL2-K9T-r	TTCTTTATTTTGTCCAATACTGTTTCAGAGGCAATCAG
		RB14 AL2-I14M-f	AAAGTATTGGACAAAATGAAGAAATACGCTGCAGAACA
		RB14 AL2-I14M-r	TGTTCTGCAGCGTATTTCTTCATTTTGTCCAATACTTT
		RB14 AL2-Y17F-f	GACAAAATAAAGAAATTTGCTGCAGAACACGATTTACA
		RB14 AL2-Y17F-r	TGTAAATCGTGTTCTGCAGCAAATTTCTTTATTTTGTC
		RB14 AL2-E20D-f	AAGAAATACGCTGCAGATCACGATTTACAGGATTTCCA
		RB14 AL2-E20D-r	TGGAAATCCTGTAAATCGTGATCTGCAGCGTATTTCTT
		RB14 AL2-N31I-f	TTCCATCATCAATTAATCGAAAAATCTGACATCATTCA
		RB14 AL2-N31I-r	TGAATGATGTCAGATTTTTCGATTAATTGATGATGGAA
		RB14 AL2-Q40R-f	GACATCATTCAAGATCGAACCTACGATTACCCCGCTTC
		RB14 AL2-Q40R-r	GAAGCGGGGTAATCGTAGGTTCGATCTTGAATGATGTC
		RB14 AL2-T41I-f	ATCATTCAAGATCAAATCTACGATTACCCCGCTTCATT
		RB14 AL2-T41I-r	AATGAAGCGGGGTAATCGTAGATTTGATCTTGAATGAT
		RB14 AL2-Y44H-f	GATCAAACCTACGATCACCCCGCTTCATTTTATGAACC
		RB14 AL2-Y44H-r	GGTTCATAAAATGAAGCGGGGTGATCGTAGGTTTGATC
		RB14 AL2-F48Q-f	GATTACCCCGCTTCACAATATGAACCTGATGCGGATGA
		RB14 AL2-F48Q-r	TCATCCGCATCAGGTTCATATTGTGAAGCGGGGTAATC
		RB14 AL2-D52E-f	TCATTTTATGAACCTGAAGCGGATGAACTCGCCTTTAT
		RB14 AL2-D52E-r	ATAAAGGCGAGTTCATCCGCTTCAGGTTCATAAAATGA
		RB14 AL2-G87R-f	AACACGTGCGCCATTCGGACTGCCCTAGCCATTCATTC
		RB14 AL2-G87R-r	GAATGAATGGCTAGGGCAGTCCGAATGGCGCACGTGTT
		RB14 AL2-T88N-f	ACGTGCGCCATTGGGAATGCCCTAGCCATTCATTCGAA
		RB14 AL2-T88N-r	TTCGAATGAATGGCTAGGGCATTCCCAATGGCGCACGT
		RB14 AL2-H93D-f	ACTGCCCTAGCCATTGACTCGAAAGACTCTTTCTTATC
		RB14 AL2-H93D-r	GATAAGAAAGAGTCTTTCGAGTCAATGGCTAGGGCAGT
		RB14 AL2-S94L-f	GCCCTAGCCATTCATTTAAAAGACTCTTTCTTATCATG
		RB14 AL2-S94L-r	CATGATAAGAAAGAGTCTTTTAAATGAATGGCTAGGGC
		RB14 AL2-S97T-f	ATTCATTCGAAAGACACTTTCTTATCATGGATGCCTTT
		RB14 AL2-S97T-r	AAAGGCATCCATGATAAGAAAGTGTCTTTCGAATGAAT
		RB14 AL2-F98L-f	CATTCGAAAGACTCTCTTTTATCATGGATGCCT
		RB14 AL2-F98L-r	AGGCATCCATGATAAAAGAGAGTCTTTCGAATG
		RB14 AL3-F8A-f	TGCCACCTTGTTCCCGCCATAACCGGAATCAATCAAAA
		RB14 AL3-F8A-r	TTTTGATTGATTCCGGTTATGGCGGGAACAAGGTGGCA
		RB14 AL3-I9L-f	CACCTTGTTCCCTTCTTAACCGGAATCAATCAAAATCT
		RB14 AL3-I9L-r	AGATTTTGATTGATTCCGGTTAAGAAGGGAACAAGGTG
		RB14 AL3-T10A-f	CTTGTTCCCTTCATAGCCGGAATCAATCAAAATCTAAT
		RB14 AL3-T10A-r	ATTAGATTTTGATTGATTCCGGCTATGAAGGGAACAAG
		RB14 AL3-N57D-f	CTTAAATTTCTGAAAGACGAACCAGACTGGGATTTATC
		RB14 AL3-N57D-r	GATAAATCCCAGTCTGGTTCGTCTTTCAGAAATTTAAG
		RB14 AL3-E58N-f	AAATTTCTGAAAAACAATCCAGACTGGGATTTATCCCA
		RB14 AL3-E58N-r	TGGGATAAATCCCAGTCTGGATTGTTTTTCAGAAATTT
		RB14 AL3-P59KSY-f	TTAAATTTCTGAAAAACGAAAAAAGTTACGACTGGGATTTATCCCACAT
		RB14 AL3-P59KSY-r	ATGTGGGATAAATCCCAGTCGTAACTTTTTTCGTTTTTCAGAAATTTAA
		RB14 AL3-K67R-f	GATTTATCCCACATCAGGGTCATCGCAAACGGT
		RB14 AL3-K67R-r	ACCGTTTGCGATGACCCTGATGTGGGATAAATC
		RB14 AL3-K86T-f	TGTGACGAATTTTTGACTAGATGCGCAGCATTCAATCT
		RB14 AL3-K86T-r	AGATTGAATGCTGCGCATCTAGTCAAAAATTCGTCACA
		RB14 AL3-L93M-f	TGCGCAGCATTCAATATGAAAAGATCCGCCATTTTGAA
		RB14 AL3-L93M-r	TTCAAAATGGCGGATCTTTTCATATTGAATGCTGCGCA
		RB14 AL4-A3T-f	GCTTCGGTTGGCGCAACATTCTCTAAAATAGGT
		RB14 AL4-A3T-r	ACCTATTTTAGAGAATGTTGCGCCAACCGAAGC
		RB14 AL4-K15N-f	GGCGCAGCGTTCTCTAACATAGGTAAAGAATTCGTTCC
		RB14 AL4-K15N-r	GGAACGAATTCTTTACCTATGTTAGAGAACGCTGCGCC
		RB14 AL4-K18E-f	TTCTCTAAAATAGGTGAAGAATTCGTTCCCGTTTATTT
		RB14 AL4-K18E-r	AAATAAACGGGAACGAATTCTTCACCTATTTTAGAGAA
		RB14 AL4-E19R-f	TCTAAAATAGGTAAAAGATTCGTTCCCGTTTATTTGCA
		RB14 AL4-E19R-r2	TGCAAATAAACGGGAACGAATCTTTTACCTATTTTAGAGAACG
		RB14 AL4-Y29H-f	TATTTGCATCGTGACCATTTAAATCTTGGTGAAAGAGC
		RB14 AL4-Y29H-r	GCTCTTTCACCAAGATTTAAATGGTCACGATGCAAATA
		RB14 AL4-N38E-f	GGTGAAAGAGCTGTAGAAGTCAGCAAAGAGGACCAAAA
		RB14 AL4-N38E-r	TTTTGGTCCTCTTTGCTGACTTCTACAGCTCTTTCACC
		RB14 AL4-Q54K-f	TTCGTCGAGGTGGGAAAGCCTATTGACTATTGTCAGCT
		RB14 AL4-Q54K-r	AGCTGACAATAGTCAATAGGCTTTCCCACCTCGACGAA
		RB14 AL4-L61I-f	ATTGACTATTGTCAGATTCGGATCTCCGATGAAACAAA
		RB14 AL4-L61I-r	TTTGTTTCATCGGAGATCCGAATCTGACAATAGTCAAT
		RB14 AL4-S64C-f	TGTCAGCTTCGGATCTGTGATGAAACAAATGAAAGAGT
		RB14 AL4-S64C-r	ACTCTTTCATTTGTTTCATCACAGATCCGAAGCTGACA
		RB14 AL4-D65N-f	CAGCTTCGGATCTCCAATGAAACAAATGAAAGAGTAGA
		RB14 AL4-D65N-r	TCTACTCTTTCATTTGTTTCATTGGAGATCCGAAGCTG
		RB14 AL4-T67A-f	CGGATCTCCGATGAAGCAAATGAAAGAGTAGAAGACGG
		RB14 AL4-T67A-r	CCGTCTTCTACTCTTTCATTTGCTTCATCGGAGATCCG
		RB14 AL4-R70G-f	GATGAAACAAATGAAGGAGTAGAAGACGGAATCATCGG
		RB14 AL4-R70G-r	CCGATGATTCCGTCTTCTACTCCTTCATTTGTTTCATC
		RB14 AL4-V71L-f	GAAACAAATGAAAGATTGGAAGACGGAATCATCGGCCA
		RB14 AL4-V71L-r	TGGCCGATGATTCCGTCTTCCAATCTTTCATTTGTTTC
		RB14 AL4-I75F-f	AGAGTAGAAGACGGATTTATCGGCCATATCCAGATCAA
		RB14 AL4-I75F-r2	TTGATCTGGATATGGCCGATAAATCCGTCTTCTACTCTTTCAT
		RB14 AL4-D84E-f	ATCCAGATCAAAGGAGAGAATGTGACGCAAGGGTATTA
		RB14 AL4-D84E-r2	TAATACCCTTGCGTCACATTCTCTCCTTTGATCTGGATATGGC
		RB14 AL4-E98N-f	AACCCAGAGAGTACGAACAAAGTGCTGACTTCTGACGG
		RB14 AL4-E98N-r	CCGTCAGAAGTCAGCACTTTGTTCGTACTCTCTGGGTT
		RB14 AL4-K99R-f	CCAGAGAGTACGGAAAGAGTGCTGACTTCTGACGGCTG
		RB14 AL4-K99R-r2	CAGCCGTCAGAAGTCAGCACTCTTTCCGTACTCTCTGGGTTGT
		RB14 AL4-V100A-f	GAGAGTACGGAAAAAGCGCTGACTTCTGACGGCTGGGT
		RB14 AL4-V100A-r	ACCCAGCCGTCAGAAGTCAGCGCTTTTTCCGTACTCTC
		RB14 AL4-S103P-f	GAAAAAGTGCTGACTCCCGACGGCTGGGTAAAAACGGG
		RB14 AL4-S103P-r	CCCGTTTTTACCCAGCCGTCGGGAGTCAGCACTTTTTC
		RB14 AL4-S116R-f	GACCTCGGATTCATTAGAGAAAGTGGTAACTTAGTCGT
		RB14 AL4-S116R-r	ACGACTAAGTTACCACTTTCTCTAATGAATCCGAGGTC
		RB14 AL4-ES117K-f	CTCGGATTCATTAGTAAAAGTGGTAACTTAGTCGTAAC
		RB14 AL4-ES117K-r	GTTACGACTAAGTTACCACTTTTACTAATGAATCCGAG
	3-15. Primers used in construction of BL113
	Fragment name	Primer name	Primer sequence (5' - 3')
	upstream homologous arm of the mycosubtilin operon	mycU-f1	ACGGTCAGCTCTCTATCCGGGTACG
		mycU-spec-r	TACAGATCTCCATATAATTTTTGAACTCGATAGCTCCCTCCAATCTTTTCGAACG
	downstream homologous arm of the mycosubtilin operon	spec-mycCD-f	GGATTTTTTCGGAAGGATACTACATCCTGGTCTTGGAGGCTTATCATGGATCGTC
		mycCD-r1	TTGACGATAAAATCTCTCGCTTCAG
	spectinomycin resistance cassette	spec-f	TCGAGTTCAAAAATTATATGGAGATCTG
		spec-T-tag-r	CCAGGATGTAGTATCCTTCCGAAAAAATCCCGCCGCTGGCGGGATTTTAATCGAGGTTATTGCAATAAAATTAGCC
	fused fragment for BL113	mycU-f2	CAAATCGCTGTCATCTTGGCAAGTC
		mycCD-r2	TGCTGTCTTGCCGGGTGATCCTTAG
	3-16. Primers used in iturin operon insertion-1
	Fragment name	Primer name	Primer sequence (5' - 3')
	upstream homologous arm	mycU-f1	ACGGTCAGCTCTCTATCCGGGTACG
		mycU-erm-r	GGGGAAATGTGCGCGGAACCCCTATTTGTTTAGCTCCCTCCAATCTTTTCGAACG
	erythromycin resistance cassette	erm-f	AACAAATAGGGGTTCCGCGCA
		erm-r	GGGTTATTGTCTCATGAGCGGATAC
	iturin operon-1	erm-RB itu1-F	GTATCCGCTCATGAGACAATAACCCAGCCTGGCCAGAGGCTATCATAAC
		RB ituC-R	TTACATGTTGTCAAACTTCGTATTT
	downstream homologous arm	RB ituC-mycCD-F	AAATACGAAGTTTGACAACATGTAAGGTGCTGGTTGAAGAACGCTTTAAC
		mycCD-r1	TTGACGATAAAATCTCTCGCTTCAG
	fused fragment for iturin operon insertion-1	mycU-f2	CAAATCGCTGTCATCTTGGCAAGTC
		mycCD-r2	TGCTGTCTTGCCGGGTGATCCTTAG
	3-17. Primers used in iturin operon insertion-2
	Fragment name	Primer name	Primer sequence (5' - 3')
	upstream homologous arm	mycU-f1	ACGGTCAGCTCTCTATCCGGGTACG
		kan-mycU-r	ATGGTTCGCTGGGTTTATCGTAAGCTTGCGTAGCTCCCTCCAATCTTTTCGAACG
	kanamycin resistance cassette	kan-f	CGCAAGCTTACGATAAACCCAGC
		kan-T-tag-r	CCAGGATGTAGTATCCTTCCGAAAAAATCCCGCCGCTGGCGGGATTTTAACTAGGTACTAAAACAATTCATCC
	iturin operon-2, and downstream homologous arm	kan-itu2A-f	GGATTTTTTCGGAAGGATACTACATCCTGGGAGCGGCAAAGCGGTACTGGGGCGGG
		itu2D-r1	GTCCGTGATAATGTGGTGCATGTCA
	fused fragment for iturin operon insertion-2	mycU-f2	CAAATCGCTGTCATCTTGGCAAGTC
		itu2D-r2	CAACCTCGTCGGCTGTTGCTTTGTA
	3-18. Primers used in iturin operon insertion-3
	Fragment name	Primer name	Primer sequence (5' - 3')
	upstream homologous arm	mycU-f1	ACGGTCAGCTCTCTATCCGGGTACG
		mycU-spec-r	TACAGATCTCCATATAATTTTTGAACTCGATAGCTCCCTCCAATCTTTTCGAACG
	spectinomycin resistance cassette	spec-f	TCGAGTTCAAAAATTATATGGAGATCTG
		spec-T-tag-r	CCAGGATGTAGTATCCTTCCGAAAAAATCCCGCCGCTGGCGGGATTTTAATCGAGGTTATTGCAATAAAATTAGCC
	iturin operon-3, and downstream homologous arm	spec-itu2-F2	TTTTCGGAAGGATACTACATCCTGGAAGTGACGTGTGACATAAGCTCCG
		itu2BD-r1	CTTCCCGCAGTAAAGCAATACGCTG
	fused fragment for iturin operon insertion-3	mycU-f2	CAAATCGCTGTCATCTTGGCAAGTC
		itu2 mid R2	CAAGCGAGCGTTCAGTCATAATGCCG
	3-19. Primers used in iturin operon insertion-4
	Fragment name	Primer name	Primer sequence (5' - 3')
	upstream homologous arm	mycU-f1	ACGGTCAGCTCTCTATCCGGGTACG
		mycU-erm-r	GGGGAAATGTGCGCGGAACCCCTATTTGTTTAGCTCCCTCCAATCTTTTCGAACG
	erythromycin resistance cassette	erm-f	AACAAATAGGGGTTCCGCGCA
		erm-r	GGGTTATTGTCTCATGAGCGGATAC
	iturin operon-4, and downstream homologous arm	erm-itu3-F	GTATCCGCTCATGAGACAATAACCCGCTGGGTGCATTTCATCTTTTTC
		itu3D-r1	GACATATGCCAAATGACTCACATC
	fused fragment for iturin operon insertion-4	mycU-f2	CAAATCGCTGTCATCTTGGCAAGTC
		itu3D-r2	CGATCCCGGCTTGGGAGTCATCCAG
	3-20. Primers used in iturin operon insertion-5
	Fragment name	Primer name	Primer sequence (5' - 3')
	upstream homologous arm	mycU-f1	ACGGTCAGCTCTCTATCCGGGTACG
		mycU-spec-r	TACAGATCTCCATATAATTTTTGAACTCGATAGCTCCCTCCAATCTTTTCGAACG
	spectinomycin resistance cassette	spec-f	TCGAGTTCAAAAATTATATGGAGATCTG
		spec-T-tag-r	CCAGGATGTAGTATCCTTCCGAAAAAATCCCGCCGCTGGCGGGATTTTAATCGAGGTTATTGCAATAAAATTAGCC
	iturin operon-5, and downstream homologous arm	spec-itu4 F	TTTTCGGAAGGATACTACATCCTGGATCGCCATTATCGGGATGTCGCTC
		itu4D-r1	CCGGACATGAACGTTAAAATCAACTTCG
	fused fragment for iturin operon insertion-5	mycU-f2	CAAATCGCTGTCATCTTGGCAAGTC
		itu4D-r2	CGTACTTCCCTGTTATTGATATGTGGCC
	3-21. Primers used in construction of BL144
	Fragment name	Primer name	Primer sequence (5' - 3')
	upstream homologous arm	srfABU-f1	ATATCAAGGCGCAGATCTGGAACTG
		srfABU-kan-r	CGCTGGGTTTATCGTAAGCTTGCGCGATGTCTTCATTTCCTGCCCCTTG
	kanamycin resistance cassette	kan-f	CGCAAGCTTACGATAAACCCAGC
		kan-T-tag-r	CCAGGATGTAGTATCCTTCCGAAAAAATCCCGCCGCTGGCGGGATTTTAACTAGGTACTAAAACAATTCATCC
	downstream homologous arm	srfABD-kan-f	GGATTTTTTCGGAAGGATACTACATCCTGGGCAGCTTTCCTTCCGATTGATCCTG
		srfABD-r1	ACATCTCCGGTTTTGTACATGAGGC
	fused fragment for BL144	srfABU-f2	AGATGAGGAATACTGGCTCGATGTC
		srfABD-r2	CCTGTCCCGTGATATAGAGCTGTCC
	3-22. Primers used in construction of pUC19-mycU-erm-PrplGB-ituD-ituAL-ituACP-ituAD and its derivative
	Fragment name	Primer name	Primer sequence (5' - 3')
	upstream homologous arm of the mycosubtilin operon	mycU-f1	ACGGTCAGCTCTCTATCCGGGTACG
		mycU-erm-r	GGGGAAATGTGCGCGGAACCCCTATTTGTTTAGCTCCCTCCAATCTTTTCGAACG
	erythromycin resistance cassette	erm-f	AACAAATAGGGGTTCCGCGCA
		erm-r	GGGTTATTGTCTCATGAGCGGATAC
	promoter region of rplGB	PrplGB-erm-f	AATATGTATCCGCTCATGAGACAATAACCCATATATTTATGAAAAAGTCACTCTATGAGAAGAACG
		ituD-PrplGB R	CCAGGAAATAAAAAGGCAAGATTGTTCATAAACATATCCTCCAAAGTAACAGG
	ituD, intergenic region between ituD and ituA, ituAL, ituACP, and downstream homologous arm of ituACP	ituD-f	ATGAACAATCTTGCCTTTTTATTTCCTGG
		pUC19-Xho-ituAD R	GCCTGCAGGTCGACTCTAGAGGATCCTCGAGCAGCCCGACGATGCCTGCCGCTTC
	for F208L mutation	RB14 AL2-F98L-f	CATTCGAAAGACTCTCTTTTATCATGGATGCCT
		RB14 AL2-F98L-r	AGGCATCCATGATAAAAGAGAGTCTTTCGAATG
	for K287R mutation	RB14 AL3-K67R-f	GATTTATCCCACATCAGGGTCATCGCAAACGGT
		RB14 AL3-K67R-r	ACCGTTTGCGATGACCCTGATGTGGGATAAATC
	for A332T mutation	RB14 AL4-A3T-f	GCTTCGGTTGGCGCAACATTCTCTAAAATAGGT
		RB14 AL4-A3T-r	ACCTATTTTAGAGAATGTTGCGCCAACCGAAGC
	fused fragment for insertion	pUC19-Xho-mycU F	AATTCGAGCTCGGTACCCGGGGATCCTCGAGCAAATCGCTGTCATCTTGGCAAGTC
		pUC19-Xho-ituAD R	GCCTGCAGGTCGACTCTAGAGGATCCTCGAGCAGCCCGACGATGCCTGCCGCTTC
	3-23. Primers used in construction of pUC19-mycU-erm-PrplGB-ituD-mycAL-ituACP-ituAD
	Fragment name	Primer name	Primer sequence (5' - 3')
	upstream homologous arm of the mycosubtilin operon	mycU-f1	ACGGTCAGCTCTCTATCCGGGTACG
		mycU-erm-r	GGGGAAATGTGCGCGGAACCCCTATTTGTTTAGCTCCCTCCAATCTTTTCGAACG
	erythromycin resistance cassette	erm-f	AACAAATAGGGGTTCCGCGCA
		erm-r	GGGTTATTGTCTCATGAGCGGATAC
	promoter region of rplGB	PrplGB-erm-f	AATATGTATCCGCTCATGAGACAATAACCCATATATTTATGAAAAAGTCACTCTATGAGAAGAACG
		ituD-PrplGB R	CCAGGAAATAAAAAGGCAAGATTGTTCATAAACATATCCTCCAAAGTAACAGG
	ituD, and intergenic region between ituD and ituA	ituD-f	ATGAACAATCTTGCCTTTTTATTTCCTGG
		ituD-r	AGGTCCCCTCCTGGGCGCTTTATTTTAAAATCCGC
	mycAL	mycAL-ituD-f	TTTTAAAATAAAGCGCCCAGGAGGGGACCTATGTATACCAGTCAATTTCAAACC
		mycA-AL-r	TGTTTCGATTTCATGAATAGGAGTC
	ituACP, and downstream homologous arm of ituACP	mycAL-ituACP-f	GACTCCTATTCATGAAATCGAAACAGAATTGCTGTCTATCTTTTCCGAAG
		pUC19-Xho-ituAD R	GCCTGCAGGTCGACTCTAGAGGATCCTCGAGCAGCCCGACGATGCCTGCCGCTTC
	fused fragment for insertion	pUC19-Xho-mycU F	AATTCGAGCTCGGTACCCGGGGATCCTCGAGCAAATCGCTGTCATCTTGGCAAGTC
		pUC19-Xho-ituAD R	GCCTGCAGGTCGACTCTAGAGGATCCTCGAGCAGCCCGACGATGCCTGCCGCTTC
	3-24. Primers used in QuikChange of pUC19-mycU-erm-PrplGB-ituD-ituAL-ituACP-ituAD
	Fragment name	Primer name	Primer sequence (5' - 3')
		AL2-F98I-f	CATTCGAAAGACTCTATTTTATCATGGATGCCT
		AL2-F98I-r	AGGCATCCATGATAAAATAGAGTCTTTCGAATG
		AL2-F98M-f	CATTCGAAAGACTCTATGTTATCATGGATGCCT
		AL2-F98M-r	AGGCATCCATGATAACATAGAGTCTTTCGAATG
		AL2-F98V-f	CATTCGAAAGACTCTGTTTTATCATGGATGCCT
		AL2-F98V-r	AGGCATCCATGATAAAACAGAGTCTTTCGAATG
		AL2-F98S-f	CATTCGAAAGACTCTTCATTATCATGGATGCCT
		AL2-F98S-r	AGGCATCCATGATAATGAAGAGTCTTTCGAATG
		AL2-F98P-f	CATTCGAAAGACTCTCCGTTATCATGGATGCCT
		AL2-F98P-r	AGGCATCCATGATAACGGAGAGTCTTTCGAATG
		AL2-F98T-f	CATTCGAAAGACTCTACATTATCATGGATGCCT
		AL2-F98T-r	AGGCATCCATGATAATGTAGAGTCTTTCGAATG
		AL2-F98A-f	CATTCGAAAGACTCTGCATTATCATGGATGCCT
		AL2-F98A-r	AGGCATCCATGATAATGCAGAGTCTTTCGAATG
		AL2-F98Y-f	CATTCGAAAGACTCTTATTTATCATGGATGCCT
		AL2-F98Y-r	AGGCATCCATGATAAATAAGAGTCTTTCGAATG
		AL2-F98H-f	CATTCGAAAGACTCTCATTTATCATGGATGCCT
		AL2-F98H-r	AGGCATCCATGATAAATGAGAGTCTTTCGAATG
		AL2-F98Q-f	CATTCGAAAGACTCTCAATTATCATGGATGCCT
		AL2-F98Q-r	AGGCATCCATGATAATTGAGAGTCTTTCGAATG
		AL2-F98N-f	CATTCGAAAGACTCTAATTTATCATGGATGCCT
		AL2-F98N-r	AGGCATCCATGATAAATTAGAGTCTTTCGAATG
		AL2-F98K-f	CATTCGAAAGACTCTAAATTATCATGGATGCCT
		AL2-F98K-r	AGGCATCCATGATAATTTAGAGTCTTTCGAATG
		AL2-F98D-f	CATTCGAAAGACTCTGATTTATCATGGATGCCT
		AL2-F98D-r	AGGCATCCATGATAAATCAGAGTCTTTCGAATG
		AL2-F98E-f	CATTCGAAAGACTCTGAATTATCATGGATGCCT
		AL2-F98E-r	AGGCATCCATGATAATTCAGAGTCTTTCGAATG
		AL2-F98C-f	CATTCGAAAGACTCTTGCTTATCATGGATGCCT
		AL2-F98C-r	AGGCATCCATGATAAGCAAGAGTCTTTCGAATG
		AL2-F98W-f	CATTCGAAAGACTCTTGGTTATCATGGATGCCT
		AL2-F98W-r	AGGCATCCATGATAACCAAGAGTCTTTCGAATG
		AL2-F98S-f	CATTCGAAAGACTCTAGCTTATCATGGATGCCT
		AL2-F98S-r	AGGCATCCATGATAAGCTAGAGTCTTTCGAATG
		AL2-F98R-f	CATTCGAAAGACTCTAGATTATCATGGATGCCT
		AL2-F98R-r	AGGCATCCATGATAATCTAGAGTCTTTCGAATG
		AL2-F98G-f	CATTCGAAAGACTCTGGCTTATCATGGATGCCT
		AL2-F98G-r	AGGCATCCATGATAAGCCAGAGTCTTTCGAATG
	3-25. Primers used in QuikChange of pUC19-mycU-erm-PrplGB-ituD-mycAL-ituACP-ituAD
	Fragment name	Primer name	Primer sequence (5' - 3')
		mycAL-L98G-f	GACTTAAAAGATACTGGCTTATCTTGGATGCCC
		mycAL-L98G-r	GGGCATCCAAGATAAGCCAGTATCTTTTAAGTC
		mycAL-L98A-f	GACTTAAAAGATACTGCATTATCTTGGATGCCC
		mycAL-L98A-r	GGGCATCCAAGATAATGCAGTATCTTTTAAGTC
		mycAL-L98S-f	GACTTAAAAGATACTTCATTATCTTGGATGCCC
		mycAL-L98S-r	GGGCATCCAAGATAATGAAGTATCTTTTAAGTC
		mycAL-L98T-f	GACTTAAAAGATACTACATTATCTTGGATGCCC
		mycAL-L98T-r	GGGCATCCAAGATAATGTAGTATCTTTTAAGTC
		mycAL-L98D-f	GACTTAAAAGATACTGATTTATCTTGGATGCCC
		mycAL-L98D-r	GGGCATCCAAGATAAATCAGTATCTTTTAAGTC
		mycAL-L98N-f	GACTTAAAAGATACTAATTTATCTTGGATGCCC
		mycAL-L98N-r	GGGCATCCAAGATAAATTAGTATCTTTTAAGTC
		mycAL-L98E-f	GACTTAAAAGATACTGAATTATCTTGGATGCCC
		mycAL-L98E-r	GGGCATCCAAGATAATTCAGTATCTTTTAAGTC
		mycAL-L98C-f	GACTTAAAAGATACTTGCTTATCTTGGATGCCC
		mycAL-L98C-r	GGGCATCCAAGATAAGCAAGTATCTTTTAAGTC
		mycAL-L98P-f	GACTTAAAAGATACTCCGTTATCTTGGATGCCC
		mycAL-L98P-r	GGGCATCCAAGATAACGGAGTATCTTTTAAGTC
		mycAL-L98H-f	GACTTAAAAGATACTCATTTATCTTGGATGCCC
		mycAL-L98H-r	GGGCATCCAAGATAAATGAGTATCTTTTAAGTC
	3-26. Primers used in construction of pET28a-ituAL-ACP1 and pET28a-ituAL_F208G-ACP1
	Fragment name	Primer name	Primer sequence (5' - 3')
	ituAL-ACP1 or ituAL_F208G-ACP1	pET28aN_Nhe1	GTACAGGCTAGCATGTATACCAGTCAATTCCAA
		pET28aC_Sal1	AAGGAAGTCGACTCATTGCTTGATTTCGGAATGGTT
